# Supplementary material for: Tobacco Smoke Condensate Induces Morphologic Changes in Human Papillomavirus-Positive Cervical Epithelial Cells Consistent with Epithelial to Mesenchymal Transition (EMT) with Activation of Receptor Tyrosine Kinases and Regulation of TGFB
Source: Int J Mol Sci. 2024 Apr 30;25(9):4902. doi: 10.3390/ijms25094902 (PMC11084578; doi:10.3390/ijms25094902)
Supplement: Supplementary file 1 [file ijms-25-04902-s001.zip]

Archive with 1 entries (1 files):
- ijms-2954198-supplementary.pdf
